# Supplementary material for: Unmet Need for Oral Corticosteroids Use and Exacerbations of Asthma in Primary Care in Taiwan
Source: Biomedicines. 2022 Dec 14;10(12):3253. doi: 10.3390/biomedicines10123253 (PMC9775049; doi:10.3390/biomedicines10123253)
Supplement: Supplementary file 1 [file biomedicines-10-03253-s001.zip]

Archive with 1 entries (1 files):
- biomedicines-2026648-supplementary.pdf
